# Supplementary material for: HSV-2 Manipulates Autophagy through Interferon Pathway: A Strategy for Viral Survival
Source: Viruses. 2024 Aug 29;16(9):1383. doi: 10.3390/v16091383 (PMC11437441; doi:10.3390/v16091383)
Supplement: Supplementary file 1 [file viruses-16-01383-s001.zip]

Archive with 1 entries (1 files):
- viruses-3123135-supplementary.pdf
